# Supplementary material for: Novel Thymoquinone Nanoparticles Using Poly(ester amide) Based on L-Arginine-Targeting Pulmonary Drug Delivery
Source: Polymers (Basel). 2022 Mar 8;14(6):1082. doi: 10.3390/polym14061082 (PMC8956027; doi:10.3390/polym14061082)
Supplement: Supplementary file 1 [file polymers-14-01082-s001.zip]

Archive with 1 entries (1 files):
- polymers-1578819-supplementary-done.pdf
